# Supplementary material for: Deconer: An Evaluation Toolkit for Reference-based Deconvolution Methods Using Gene Expression Data
Source: Genomics Proteomics Bioinformatics. 2025 Feb 18;23(1):qzaf009. doi: 10.1093/gpbjnl/qzaf009 (PMC12221868; doi:10.1093/gpbjnl/qzaf009)
Supplement: qzaf009_Supplementary_Data [file qzaf009_supplementary_data.zip]

Archive with 15 entries (15 files):
- Figure S1.pdf
- Figure S10.pdf
- Figure S2.pdf
- Figure S3.pdf
- Figure S4.pdf
- Figure S5.pdf
- Figure S6.pdf
- Figure S7.pdf
- Figure S8.pdf
- Figure S9.pdf
- File S1.docx
- supplementary material captions.docx
- Table S1.docx
- Table S2.xlsx
- Table S3.xlsx
