# Supplementary material for: Deconer: An Evaluation Toolkit for Reference-based Deconvolution Methods Using Gene Expression Data
Source: Genomics Proteomics Bioinformatics. 2025 Feb 18;23(1):qzaf009. doi: 10.1093/gpbjnl/qzaf009 (PMC12221868; doi:10.1093/gpbjnl/qzaf009)
Supplement: qzaf009_Supplementary_Data [file qzaf009_supplementary_data.zip › Table S2.xlsx]

## Sheet: Sheet1
Table S2 Summary of the RNA-seq datasets
Number	Required cell type	GEO accession	BioPorject	Run accession	Cell type
1	Memory.B.cells	E-MTAB	ERS403395	ERR431569	B memory
2	Naive.B.cells	E-MTAB-2338	ERS403378	ERR431572	B naive
3	Memory.CD4.T.cells	E-MTAB	ERS403414	ERR431575	CD4 effector memory
4	Memory.CD4.T.cells	E-MTAB	ERS403434	ERR431576	CD4 effector memory
5	Memory.CD4.T.cells	E-MTAB	ERS403433	ERR431582	CD4 central memory
6	Naive.B.cells	E-MTAB-2336	ERS403427	ERR431586	B naive
7	Memory.CD4.T.cells	E-MTAB	ERS403381	ERR431588	CD4 effector memory
8	Memory.B.cells	E-MTAB	ERS403438	ERR431594	B memory
9	Memory.CD4.T.cells	E-MTAB	ERS403407	ERR431598	CD4 central memory
10	Memory.CD4.T.cells	E-MTAB	ERS403437	ERR431603	CD4 effector memory
11	Memory.B.cells	E-MTAB	ERS403385	ERR431608	B memory
12	Naive.B.cells	E-MTAB-2334	ERS403402	ERR431611	B naive
13	Memory.B.cells	E-MTAB	ERS403432	ERR431613	B memory
14	Memory.CD4.T.cells	E-MTAB	ERS403403	ERR431614	CD4 central memory
15	Memory.CD4.T.cells	E-MTAB	ERS403391	ERR431616	CD4 effector memory
16	Memory.B.cells	E-MTAB	ERS403430	ERR431617	B memory
17	Naive.B.cells	E-MTAB-2332	ERS403380	ERR431619	B naive
18	Memory.CD4.T.cells	E-MTAB	ERS403384	ERR431620	CD4 central memory
19	Naive.B.cells	E-MTAB-2330	ERS403388	ERR431624	B naive
20	Memory.CD4.T.cells	E-MTAB	ERS403431	ERR431626	CD4 central memory
21	B.cells	GSE51984	PRJNA225999	SRR1022945	B-cells
22	B.cells	GSE51984	PRJNA225999	SRR1022946	B-cells
23	B.cells	GSE51984	PRJNA225999	SRR1022947	B-cells
24	B.cells	GSE51984	PRJNA225999	SRR1022948	B-cells
25	B.cells	GSE51984	PRJNA225999	SRR1022949	B-cells
26	B.cells	GSE51984	PRJNA225999	SRR1022950	B-cells
27	B.cells	GSE51984	PRJNA225999	SRR1022951	B-cells
28	B.cells	GSE51984	PRJNA225999	SRR1022952	B-cells
29	B.cells	GSE51984	PRJNA225999	SRR1022953	B-cells
30	B.cells	GSE51984	PRJNA225999	SRR1022954	B-cells
31	B.cells	GSE51984	PRJNA225999	SRR1022955	B-cells
32	B.cells	GSE51984	PRJNA225999	SRR1022956	B-cells
33	B.cells	GSE51984	PRJNA225999	SRR1022957	B-cells
34	B.cells	GSE51984	PRJNA225999	SRR1022958	B-cells
35	Endothelial.cells	GSE54416	PRJNA236463	SRR1145639	Blood endothelial colony forming cells
36	Endothelial.cells	GSE54416	PRJNA236463	SRR1145640	Blood endothelial colony forming cells
37	Endothelial.cells	GSE54416	PRJNA236463	SRR1145641	Blood endothelial colony forming cells
38	Endothelial.cells	GSE54416	PRJNA236463	SRR1145642	Blood endothelial colony forming cells
39	Endothelial.cells	GSE54416	PRJNA236463	SRR1145643	Blood endothelial colony forming cells
40	Endothelial.cells	GSE54416	PRJNA236463	SRR1145644	Blood endothelial colony forming cells
41	Test.data	GSE60424	PRJNA258216	SRR1550982	Whole Blood, ID：31
42	Neutrophils	GSE60424	PRJNA258216	SRR1550986	Neutrophils
43	Monocytes	GSE60424	PRJNA258216	SRR1550987	Monocytes
44	B.cells	GSE60424	PRJNA258216	SRR1550988	B-cells
45	CD4.T.cells	GSE60424	PRJNA258216	SRR1550989	CD4
46	CD8.T.cells	GSE60424	PRJNA258216	SRR1550990	CD8
47	NK.cells	GSE60424	PRJNA258216	SRR1550991	NK
48	Test.data	GSE60424	PRJNA258216	SRR1551019	Whole Blood, ID：43
49	Test.data	GSE60424	PRJNA258216	SRR1551032	Whole Blood, ID：50
50	Neutrophils	GSE60424	PRJNA258216	SRR1551047	Neutrophils
51	Monocytes	GSE60424	PRJNA258216	SRR1551048	Monocytes
52	B.cells	GSE60424	PRJNA258216	SRR1551049	B-cells
53	CD4.T.cells	GSE60424	PRJNA258216	SRR1551050	CD4
54	CD8.T.cells	GSE60424	PRJNA258216	SRR1551051	CD8
55	NK.cells	GSE60424	PRJNA258216	SRR1551052	NK
56	Neutrophils	GSE60424	PRJNA258216	SRR1551054	Neutrophils
57	Monocytes	GSE60424	PRJNA258216	SRR1551055	Monocytes
58	B.cells	GSE60424	PRJNA258216	SRR1551056	B-cells
59	CD4.T.cells	GSE60424	PRJNA258216	SRR1551057	CD4
60	CD8.T.cells	GSE60424	PRJNA258216	SRR1551058	CD8
61	NK.cells	GSE60424	PRJNA258216	SRR1551059	NK
62	Neutrophils	GSE60424	PRJNA258216	SRR1551068	Neutrophils
63	Monocytes	GSE60424	PRJNA258216	SRR1551069	Monocytes
64	B.cells	GSE60424	PRJNA258216	SRR1551070	B-cells
65	CD4.T.cells	GSE60424	PRJNA258216	SRR1551071	CD4
66	CD8.T.cells	GSE60424	PRJNA258216	SRR1551072	CD8
67	NK.cells	GSE60424	PRJNA258216	SRR1551073	NK
68	Test.data	GSE60424	PRJNA258216	SRR1551074	Whole Blood, ID：53
69	Test.data	GSE60424	PRJNA258216	SRR1551100	Whole Blood,ID：55
70	Myeloid.dendritic.cells	GSE64182	PRJNA270814	SRR1725971	Monocyte-derived dendritic cells
71	Myeloid.dendritic.cells	GSE64182	PRJNA270814	SRR1725973	Monocyte-derived dendritic cells
72	Myeloid.dendritic.cells	GSE64182	PRJNA270814	SRR1725975	Monocyte-derived dendritic cells
73	Test.data	GSE64655	PRJNA271578	SRR1740054	Primary human PBMC
74	Test.data	GSE64655	PRJNA271578	SRR1740082	Primary human PBMC
75	Naive.CD4.T.cells	GSE83808	PRJNA327044	SRR3724618	CD4+ naive T cells
76	Memory.CD8.T.cells	GSE83808	PRJNA327044	SRR3724619	CD8+ memory T cells
77	Naive.CD8.T.cells	GSE83808	PRJNA327044	SRR3724620	CD8+ naive T cells
78	Naive.CD4.T.cells	GSE83808	PRJNA327044	SRR3724622	CD4+ naive T cells
79	Memory.CD8.T.cells	GSE83808	PRJNA327044	SRR3724623	CD8+ memory T cells
80	Naive.CD8.T.cells	GSE83808	PRJNA327044	SRR3724624	CD8+ naive T cells
81	Naive.CD4.T.cells	GSE83808	PRJNA327044	SRR3724626	CD4+ naive T cells
82	Memory.CD8.T.cells	GSE83808	PRJNA327044	SRR3724627	CD8+ memory T cells
83	Naive.CD8.T.cells	GSE83808	PRJNA327044	SRR3724628	CD8+ naive T cells
84	Neutrophils	GSE92293	PRJNA357106	SRR5099918	Neutrophils
85	Neutrophils	GSE92293	PRJNA357106	SRR5099919	Neutrophils
86	Fibroblasts	GSE97038	PRJNA380508	SRR5378392	Primary fibroblasts from control lung tissue
87	Fibroblasts	GSE97038	PRJNA380508	SRR5378393	Primary fibroblasts from control lung tissue
88	Fibroblasts	GSE97038	PRJNA380508	SRR5378394	Primary fibroblasts from control lung tissue
89	Fibroblasts	GSE97038	PRJNA380508	SRR5378397	Primary fibroblasts from control lung tissue
90	Fibroblasts	GSE97038	PRJNA380508	SRR5378398	Primary fibroblasts from control lung tissue
91	Fibroblasts	GSE97038	PRJNA380508	SRR5378399	Primary fibroblasts from control lung tissue
92	Fibroblasts	GSE97038	PRJNA380508	SRR5378404	Primary fibroblasts from control lung tissue
93	Fibroblasts	GSE97038	PRJNA380508	SRR5378405	Primary fibroblasts from control lung tissue
94	B.cells	GSE100441	PRJNA391743	SRR5753765	Primary B cells
95	B.cells	GSE100441	PRJNA391743	SRR5753766	Primary B cells
96	B.cells	GSE100441	PRJNA391743	SRR5753767	Primary B cells
97	B.cells	GSE100441	PRJNA391743	SRR5753768	Primary B cells
98	B.cells	GSE100441	PRJNA391743	SRR5753770	Primary B cells
99	B.cells	GSE100441	PRJNA391743	SRR5753777	Primary B cells
100	B.cells	GSE100441	PRJNA391743	SRR5753778	Primary B cells
101	B.cells	GSE100441	PRJNA391743	SRR5753779	Primary B cells
102	B.cells	GSE100441	PRJNA391743	SRR5753780	Primary B cells
103	B.cells	GSE100441	PRJNA391743	SRR5753781	Primary B cells
104	B.cells	GSE100441	PRJNA391743	SRR5753782	Primary B cells
105	Macrophages	GSE101868	PRJNA395745	SRR5866219	Human monocyte-derived macrophage
106	Macrophages	GSE101868	PRJNA395745	SRR5866220	Human monocyte-derived macrophage
107	Macrophages	GSE101868	PRJNA395745	SRR5866221	Human monocyte-derived macrophage
108	Macrophages	GSE101868	PRJNA395745	SRR5866222	Human monocyte-derived macrophage
109	Endothelial.cells	GSE102729	PRJNA398509	SRR5938010	HUVEC in WT conditioned media
110	Endothelial.cells	GSE102729	PRJNA398509	SRR5938011	HUVEC in WT conditioned media
111	Endothelial.cells	GSE102729	PRJNA398509	SRR5938012	HUVEC in WT conditioned media
112	Macrophages	GSE104174	PRJNA411909	SRR6063653	Monocyte-derived macrophages
113	Macrophages	GSE104174	PRJNA411909	SRR6063654	Monocyte-derived macrophages
114	Macrophages	GSE104174	PRJNA411909	SRR6063655	Monocyte-derived macrophages
115	Macrophages	GSE104174	PRJNA411909	SRR6063656	Monocyte-derived macrophages
116	Macrophages	GSE104174	PRJNA411909	SRR6063657	Monocyte-derived macrophages
117	Macrophages	GSE104174	PRJNA411909	SRR6063658	Monocyte-derived macrophages
118	Macrophages	GSE104174	PRJNA411909	SRR6063659	Monocyte-derived macrophages
119	Macrophages	GSE104174	PRJNA411909	SRR6063660	Monocyte-derived macrophages
120	Macrophages	GSE104174	PRJNA411909	SRR6063661	Monocyte-derived macrophages
121	Macrophages	GSE104174	PRJNA411909	SRR6063679	Monocyte-derived macrophages
122	Macrophages	GSE104174	PRJNA411909	SRR6063680	Monocyte-derived macrophages
123	Macrophages	GSE104174	PRJNA411909	SRR6063681	Monocyte-derived macrophages
124	Macrophages	GSE104174	PRJNA411909	SRR6063685	Monocyte-derived macrophages
125	Macrophages	GSE104174	PRJNA411909	SRR6063695	Monocyte-derived macrophages
126	Macrophages	GSE104174	PRJNA411909	SRR6063697	Monocyte-derived macrophages
127	Endothelial.cells	GSE104664	PRJNA413424	SRR6133863	Endothelial cells
128	Endothelial.cells	GSE104664	PRJNA413424	SRR6133864	Endothelial cells
129	Endothelial.cells	GSE104664	PRJNA413424	SRR6133865	Endothelial cells
130	CD4.T.cells	GSE104744	PRJNA413744	SRR6151414	CD4+ T cell
131	CD4.T.cells	GSE104744	PRJNA413744	SRR6151415	CD4+ T cell
132	CD4.T.cells	GSE104744	PRJNA413744	SRR6151416	CD4+ T cell
133	CD4.T.cells	GSE104744	PRJNA413744	SRR6151417	CD4+ T cell
134	CD4.T.cells	GSE104744	PRJNA413744	SRR6151420	CD4+ T cell
135	CD4.T.cells	GSE104744	PRJNA413744	SRR6151421	CD4+ T cell
136	CD4.T.cells	GSE104744	PRJNA413744	SRR6151422	CD4+ T cell
137	CD4.T.cells	GSE104744	PRJNA413744	SRR6151423	CD4+ T cell
138	CD4.T.cells	GSE104744	PRJNA413744	SRR6151424	CD4+ T cell
139	CD4.T.cells	GSE104744	PRJNA413744	SRR6151425	CD4+ T cell
140	CD4.T.cells	GSE104744	PRJNA413744	SRR6151430	CD4+ T cell
141	CD4.T.cells	GSE104744	PRJNA413744	SRR6151431	CD4+ T cell
142	CD8.T.cells	GSE104744	PRJNA413744	SRR6151456	CD8+ T cell
143	CD8.T.cells	GSE104744	PRJNA413744	SRR6151457	CD8+ T cell
144	CD8.T.cells	GSE104744	PRJNA413744	SRR6151458	CD8+ T cell
145	CD8.T.cells	GSE104744	PRJNA413744	SRR6151459	CD8+ T cell
146	CD8.T.cells	GSE104744	PRJNA413744	SRR6151460	CD8+ T cell
147	CD8.T.cells	GSE104744	PRJNA413744	SRR6151461	CD8+ T cell
148	CD8.T.cells	GSE104744	PRJNA413744	SRR6151462	CD8+ T cell
149	CD8.T.cells	GSE104744	PRJNA413744	SRR6151463	CD8+ T cell
150	CD8.T.cells	GSE104744	PRJNA413744	SRR6151464	CD8+ T cell
151	CD8.T.cells	GSE104744	PRJNA413744	SRR6151465	CD8+ T cell
152	CD8.T.cells	GSE104744	PRJNA413744	SRR6151466	CD8+ T cell
153	CD8.T.cells	GSE104744	PRJNA413744	SRR6151467	CD8+ T cell
154	CD8.T.cells	GSE104744	PRJNA413744	SRR6151468	CD8+ T cell
155	CD8.T.cells	GSE104744	PRJNA413744	SRR6151469	CD8+ T cell
156	CD8.T.cells	GSE104744	PRJNA413744	SRR6151470	CD8+ T cell
157	CD8.T.cells	GSE104744	PRJNA413744	SRR6151471	CD8+ T cell
158	CD8.T.cells	GSE104744	PRJNA413744	SRR6151472	CD8+ T cell
159	CD8.T.cells	GSE104744	PRJNA413744	SRR6151473	CD8+ T cell
160	CD8.T.cells	GSE104744	PRJNA413744	SRR6151474	CD8+ T cell
161	CD8.T.cells	GSE104744	PRJNA413744	SRR6151475	CD8+ T cell
162	CD8.T.cells	GSE104744	PRJNA413744	SRR6151476	CD8+ T cell
163	CD8.T.cells	GSE104744	PRJNA413744	SRR6151477	CD8+ T cell
164	CD8.T.cells	GSE104744	PRJNA413744	SRR6151478	CD8+ T cell
165	CD8.T.cells	GSE104744	PRJNA413744	SRR6151479	CD8+ T cell
166	Monocytes	GSE104744	PRJNA413744	SRR6151502	CD14+ Monocytes
167	Monocytes	GSE104744	PRJNA413744	SRR6151503	CD14+ Monocytes
168	Monocytes	GSE104744	PRJNA413744	SRR6151504	CD14+ Monocytes
169	Monocytes	GSE104744	PRJNA413744	SRR6151505	CD14+ Monocytes
170	Monocytes	GSE104744	PRJNA413744	SRR6151506	CD14+ Monocytes
171	Monocytes	GSE104744	PRJNA413744	SRR6151507	CD14+ Monocytes
172	Monocytes	GSE104744	PRJNA413744	SRR6151508	CD14+ Monocytes
173	Monocytes	GSE104744	PRJNA413744	SRR6151509	CD14+ Monocytes
174	Monocytes	GSE104744	PRJNA413744	SRR6151510	CD14+ Monocytes
175	Monocytes	GSE104744	PRJNA413744	SRR6151511	CD14+ Monocytes
176	Monocytes	GSE104744	PRJNA413744	SRR6151512	CD14+ Monocytes
177	Monocytes	GSE104744	PRJNA413744	SRR6151513	CD14+ Monocytes
178	Monocytes	GSE104744	PRJNA413744	SRR6151514	CD14+ Monocytes
179	Monocytes	GSE104744	PRJNA413744	SRR6151515	CD14+ Monocytes
180	Monocytes	GSE104744	PRJNA413744	SRR6151516	CD14+ Monocytes
181	Monocytes	GSE104744	PRJNA413744	SRR6151517	CD14+ Monocytes
182	Monocytes	GSE104744	PRJNA413744	SRR6151518	CD14+ Monocytes
183	Monocytes	GSE104744	PRJNA413744	SRR6151519	CD14+ Monocytes
184	Monocytes	GSE104744	PRJNA413744	SRR6151520	CD14+ Monocytes
185	Monocytes	GSE104744	PRJNA413744	SRR6151521	CD14+ Monocytes
186	Monocytes	GSE104744	PRJNA413744	SRR6151522	CD14+ Monocytes
187	Monocytes	GSE104744	PRJNA413744	SRR6151523	CD14+ Monocytes
188	Monocytes	GSE104744	PRJNA413744	SRR6151524	CD14+ Monocytes
189	Monocytes	GSE104744	PRJNA413744	SRR6151525	CD14+ Monocytes
190	Naive.CD8.T.cells	GSE107011	PRJNA418779	SRR6298258	Naive CD8 T cells
191	Memory.CD8.T.cells	GSE107011	PRJNA418779	SRR6298259	Central memory CD8 T cell
192	Memory.CD8.T.cells	GSE107011	PRJNA418779	SRR6298260	Effector memory CD8 T cells
193	Regulatory.T.cells	GSE107011	PRJNA418779	SRR6298266	T regulatory cells
194	Naive.CD4.T.cells	GSE107011	PRJNA418779	SRR6298271	Naive CD4 T cells
195	Naive.B.cells	GSE107011	PRJNA418779	SRR6298273	Naive B cells
196	Monocytes	GSE107011	PRJNA418779	SRR6298278	Classical monocytes
197	NK.cells	GSE107011	PRJNA418779	SRR6298281	Natural killer cells
198	Myeloid.dendritic.cells	GSE107011	PRJNA418779	SRR6298283	Myeloid dendritic cells
199	Naive.CD8.T.cells	GSE107011	PRJNA418779	SRR6298286	Naive CD8 T cells
200	Memory.CD8.T.cells	GSE107011	PRJNA418779	SRR6298287	Central memory CD8 T cell
201	Memory.CD8.T.cells	GSE107011	PRJNA418779	SRR6298288	Effector memory CD8 T cells
202	Regulatory.T.cells	GSE107011	PRJNA418779	SRR6298294	T regulatory cells
203	Naive.CD4.T.cells	GSE107011	PRJNA418779	SRR6298299	Naive CD4 T cells
204	Naive.B.cells	GSE107011	PRJNA418779	SRR6298302	Naive B cells
205	Monocytes	GSE107011	PRJNA418779	SRR6298307	Classical Monocytes
206	NK.cells	GSE107011	PRJNA418779	SRR6298310	Natural killer cells
207	Myeloid.dendritic.cells	GSE107011	PRJNA418779	SRR6298312	Myeloid dendritic cells
208	Naive.CD8.T.cells	GSE107011	PRJNA418779	SRR6298315	Naive CD8 T cells
209	Memory.CD8.T.cells	GSE107011	PRJNA418779	SRR6298316	Central memory CD8 T cell
210	Memory.CD8.T.cells	GSE107011	PRJNA418779	SRR6298317	Effector memory CD8 T cells
211	Regulatory.T.cells	GSE107011	PRJNA418779	SRR6298323	T regulatory cells
212	Naive.CD4.T.cells	GSE107011	PRJNA418779	SRR6298328	Naive CD4 T cells
213	Naive.B.cells	GSE107011	PRJNA418779	SRR6298331	Naive B cells
214	Monocytes	GSE107011	PRJNA418779	SRR6298336	Classical Monocytes
215	NK.cells	GSE107011	PRJNA418779	SRR6298339	Natural killer cells
216	Myeloid.dendritic.cells	GSE107011	PRJNA418779	SRR6298341	Myeloid dendritic cells
217	Naive.CD8.T.cells	GSE107011	PRJNA418779	SRR6298344	Naive CD8 T cells
218	Memory.CD8.T.cells	GSE107011	PRJNA418779	SRR6298345	Central memory CD8 T cell
219	Memory.CD8.T.cells	GSE107011	PRJNA418779	SRR6298346	Effector memory CD8 T cells
220	Regulatory.T.cells	GSE107011	PRJNA418779	SRR6298358	T regulatory cells
221	Naive.B.cells	GSE107011	PRJNA418779	SRR6298365	Naive B cells
222	Monocytes	GSE107011	PRJNA418779	SRR6298370	Classical Monocytes
223	NK.cells	GSE107011	PRJNA418779	SRR6298373	Natural killer cells
224	Myeloid.dendritic.cells	GSE107011	PRJNA418779	SRR6298375	Myeloid dendritic cells
225	Fibroblasts	GSE101824	PRJNA395589	SRR6692885	Fibroblast
226	Fibroblasts	GSE101824	PRJNA395589	SRR6692886	Fibroblast
227	Fibroblasts	GSE101824	PRJNA395589	SRR6692887	Fibroblast
228	Fibroblasts	GSE101824	PRJNA395589	SRR6692888	Fibroblast
229	Fibroblasts	GSE102250	PRJNA397133	SRR6902546	Primary dermal fibroblasts
230	Fibroblasts	GSE102250	PRJNA397133	SRR6902547	Primary dermal fibroblasts
231	NK.cells	GSE119705	PRJNA490085	SRR7812587	NK cell
232	NK.cells	GSE119705	PRJNA490085	SRR7812588	NK cell
233	NK.cells	GSE119705	PRJNA490085	SRR7812589	NK cell
Note: PBMC, peripheral blood mononuclear cells; NK, natural killer; HUVEC, human endothelial cells; WT, wild type.
