# Supplementary material for: Deconer: An Evaluation Toolkit for Reference-based Deconvolution Methods Using Gene Expression Data
Source: Genomics Proteomics Bioinformatics. 2025 Feb 18;23(1):qzaf009. doi: 10.1093/gpbjnl/qzaf009 (PMC12221868; doi:10.1093/gpbjnl/qzaf009)
Supplement: qzaf009_Supplementary_Data [file qzaf009_supplementary_data.zip › Table S3.xlsx]

## Sheet: Sheet1
Table S3 Per cell type PCC results
Note: PCC, Pearson correlation coefficient.
Table S3A coarse_bulk
Cell type	ARIC	CIBERSORT	DeconRNASeq	dtangle	EPIC	FARDEEP
B.cells	0.993658	0.902431	0.941946	0.989529	0.97814	0.995612
CD4.T.cells	0.993822	0.959693	0.815099	0.927011	0.969935	0.994871
CD8.T.cells	0.989111	0.931116	0.871537	0.905126	0.913214	0.990419
endothelial.cells	0.998311	0.957511	0.952385	0.995714	0.983837	0.998708
macrophages	0.996036	0.975342	0.588927	0.992788	0.977427	0.994766
monocytes	0.998642	0.894108	0.668678	0.989843	0.71766	0.994456
neutrophils	0.996875	0.914703	0.912097	0.98987	0.975078	0.998007
NK.cells	0.990527	0.917616	0.903467	0.973977	0.976565	0.984171
Table S3B fine_bulk
Cell type	ARIC	CIBERSORT	DeconRNASeq	dtangle	EPIC	FARDEEP
memory.B.cells	0.966914	0.97728	0.730297	0.924154	0.798542	0.950228
naive.B.cells	0.991295	0.98139	0.863804	0.983952	0.985644	0.993062
memory.CD4.T.cells	0.903334	0.853257	0.225626	0.964002	0.606453	0.853326
naive.CD4.T.cells	0.713889	0.682053	0.558606	0.6854	0.623158	0.689256
regulatory.T.cells	0.922615	0.866475	NA	0.922303	0.674105	0.94388
memory.CD8.T.cells	0.95374	0.962348	0.443996	0.946023	0.799992	0.93434
naive.CD8.T.cells	0.664913	0.672928	0.109339	0.637744	0.539254	0.474973
NK.cells	0.982407	0.943097	0.375924	0.989892	0.970357	0.978701
neutrophils	0.998582	0.979588	0.901755	0.989988	0.994415	0.996559
monocytes	0.823411	0.839813	0.514054	0.874572	0.668744	0.796065
myeloid.dendritic.cells	0.637882	0.612162	0.698336	0.755536	0.735572	0.696562
macrophages	0.997448	0.984862	0.937815	0.990487	0.96097	0.996425
fibroblasts	0.998614	0.9885	0.516664	0.990658	0.985933	0.997823
endothelial.cells	0.996603	0.980322	0.821581	0.992405	0.990985	0.99452
Table S3C mouse_sc
Cell type	ARIC	Bisque	CIBERSORTx	DWLS	EnsDeconv	HiDecon	MOMF	MuSiC	Scaden	SCDC	TAPE
FetalStomach	0.957839	0.786029	0.891381	0.975318	0.971669	0.787659	0.435774	0.957263	0.902425	0.956879	0.856903
FetalLung	0.979256	0.83848	0.956879	0.980792	0.991453	0.949004	0.536038	0.99395	0.977719	0.99443	0.916254
FetalLiver	0.994142	0.950018	0.96994	0.992509	0.96437	0.722868	NA	0.988956	0.980216	0.988956	0.963313
FetalKidney	0.986459	0.770782	0.965234	0.986363	0.971573	0.910396	0.564754	0.995582	0.96946	0.995966	0.845858
FetalIntestine	0.975798	0.797999	0.969553	0.98425	0.973493	0.912029	NA	0.992989	0.941225	0.993085	0.903962
FetalBrain	0.989628	0.920216	0.913469	0.991645	0.987035	0.952269	0.689988	0.994622	0.983289	0.994814	0.919616
Female.fetal.Gonad	0.997695	0.94745	0.977911	0.997695	0.994718	0.945642	0.829628	0.997695	0.992989	0.997887	0.972917
Table S3D PBMC_sc
Cell type	ARIC	Bisque	CIBERSORTx	DWLS	EnsDeconv	HiDecon	MOMF	MuSiC	Scaden	SCDC	TAPE
intermediate_mono	0.639587	0.516095	0.883671	0.807606	0.916062	NA	-0.109244	0.921056	0.577431	0.879184	0.463337
CD8+_naïve_T	0.745594	0.537907	0.8909	0.829724	0.907899	NA	0.317167	0.912029	0.770276	0.864682	0.645042
mDC	0.59299	-0.100572	0.717935	0.585978	0.908571	NA	0.178127	0.726771	0.544682	0.746939	-0.0688115
CD4+_naïve_T	0.820749	0.584369	0.900984	0.866047	0.95515	NA	0.261942	0.932581	0.768259	0.859112	0.641008
NK	0.964658	0.923052	0.963121	0.978103	0.990012	0.773541	0.591068	0.992605	0.872557	0.923361	0.896663
memory_B	0.975222	0.90213	0.970516	0.977623	0.972245	0.801296	0.227755	0.990972	0.890132	0.952941	0.912509
CD4+_memory_T	0.623433	0.513559	0.595582	0.626314	0.768451	NA	-0.00907563	0.690852	0.665402	0.583577	0.723505
CD16_mono	0.327827	0.0171323	-0.0670364	0.183193	0.248595	0.246867	NA	-0.0945589	0.38036	0.00341396	0.374022
pDC	0.715411	0.349761	0.820173	0.930276	0.889652	0.594526	0.219229	0.943273	0.783914	0.902436	0.389484
naïve_B	0.981945	0.854344	0.970324	0.984826	0.986459	0.887443	0.784143	0.988956	0.906459	0.962833	0.863914
CD8+_activated_T	0.890708	0.479935	0.840672	0.887443	0.870732	NA	0.267419	0.791501	0.767971	0.871693	0.722065
CD14_mono	0.96533	0.843154	0.962737	0.960912	0.949772	NA	-0.376982	0.979832	0.852197	0.931525	0.687107
MAIT	0.9903	0.889734	0.976182	0.98982	0.989628	0.966675	0.91519	0.992125	0.929988	0.981945	0.935078
